# Supplementary material for: Protein-protein interactions of the hyperthermophilic archaeon Pyrococcus horikoshii OT3
Source: Genome Biol. 2005 Nov 18;6(12):R98. doi: 10.1186/gb-2005-6-12-r98 (PMC1414084; doi:10.1186/gb-2005-6-12-r98)
Supplement: Additional data file 2 — Experimental raw data are as follows: sheet 1, a list of 1,390 clones of P. horikoshii OT3 including results from the SOSUI program; sheet 2, a list of 980 clones that were used for the interaction assay in this study; sheet 3, a list of 170 primary protein interactions with their fold values for luciferase activity; sheet 4, a list of 107 selected protein interactions. [file gb-2005-6-12-r98-S2.xls]

## Sheet: Sheet 1
Sheet 1. A list of 1,390 clones that include results of the SOSUI program.
GeneID	SOSUI prediction	Annotation
PH0001	SOLUBLE	50S ribosomal protein L11
PH0003	SOLUBLE	cell division protein FtsZ
PH0004	SOLUBLE
PH0005	SOLUBLE
PH0006	SOLUBLE
PH0008	SOLUBLE
PH0009	SOLUBLE
PH0010	SOLUBLE
PH0012	SOLUBLE
PH0015	SOLUBLE	L-aspartate oxidase
PH0016	SOLUBLE
PH0017	SOLUBLE	thermophilic factor
PH0019	1
PH0021	SOLUBLE
PH0022	SOLUBLE	sugar-binding transport ATP-binding protein
PH0023	7	sugar transport membrane protein
PH0025	1
PH0029	SOLUBLE
PH0030	SOLUBLE
PH0032	10
PH0033	SOLUBLE
PH0035	SOLUBLE
PH0036	2
PH0037	SOLUBLE	phosphonopyruvate decarboxylase
PH0039	SOLUBLE	modification methylase
PH0041	1
PH0046	SOLUBLE
PH0047	SOLUBLE
PH0049	SOLUBLE
PH0050	SOLUBLE
PH0051	2	dolichol-phosphate mannosyltransferase
PH0052	SOLUBLE	fibrillarin-like pre-rRNA processing protein
PH0053	SOLUBLE
PH0055	SOLUBLE
PH0057	SOLUBLE
PH0059	SOLUBLE
PH0060	SOLUBLE	30S ribosomal protein S3a
PH0062	1
PH0064	3
PH0066	SOLUBLE	L-asparaginase
PH0068	1
PH0070	9
PH0071	SOLUBLE
PH0072	SOLUBLE
PH0073	SOLUBLE
PH0074	SOLUBLE
PH0075	SOLUBLE	cob(I)alamin adenosyltransferase
PH0077	SOLUBLE
PH0078	SOLUBLE	D-aminopeptidase
PH0080	SOLUBLE
PH0085	SOLUBLE
PH0086	1
PH0088	7
PH0089	9
PH0090	9
PH0091	1
PH0093	SOLUBLE
PH0094	SOLUBLE
PH0095	SOLUBLE
PH0096	SOLUBLE
PH0097	SOLUBLE
PH0099	SOLUBLE
PH0100	2
PH0101	SOLUBLE
PH0104	SOLUBLE
PH0105	1
PH0106	2
PH0108	SOLUBLE
PH0110	3
PH0111	SOLUBLE
PH0113	SOLUBLE	replication factor C subunit
PH0114	SOLUBLE	molybdenum cofactor biosynthesis protein
PH0116	SOLUBLE
PH0117	SOLUBLE
PH0118	1
PH0119	SOLUBLE	DNA repair protein
PH0120	SOLUBLE
PH0122	SOLUBLE
PH0123	SOLUBLE
PH0124	SOLUBLE
PH0125	SOLUBLE	5'-methylthioadenosine phosphorylase
PH0126	SOLUBLE
PH0127	SOLUBLE
PH0129	8
PH0130	SOLUBLE
PH0131	6
PH0132	SOLUBLE	transport protein
PH0137	10
PH0139	SOLUBLE
PH0140	SOLUBLE	transcriptional regulator
PH0141	3
PH0143	SOLUBLE
PH0145	SOLUBLE
PH0146	SOLUBLE
PH0147	SOLUBLE	biotin--[acetyl-CoA-carboxylase] ligase
PH0148	SOLUBLE
PH0150	SOLUBLE
PH0152	SOLUBLE
PH0153	11
PH0154	7	transport system protein
PH0155	SOLUBLE
PH0156	SOLUBLE
PH0158	SOLUBLE
PH0162	SOLUBLE
PH0164	SOLUBLE
PH0167	SOLUBLE
PH0168	SOLUBLE
PH0169	SOLUBLE
PH0172	SOLUBLE
PH0173	SOLUBLE
PH0174	SOLUBLE
PH0176	SOLUBLE
PH0177	SOLUBLE
PH0179	2
PH0180	SOLUBLE
PH0181	SOLUBLE
PH0183	SOLUBLE
PH0184	SOLUBLE	molybdopterinconverting factor
PH0185	SOLUBLE
PH0187	SOLUBLE
PH0188	1
PH0189	9
PH0191	SOLUBLE	L-fuculose phosphate aldolase
PH0192	1
PH0193	SOLUBLE	alpha-amylase
PH0194	SOLUBLE	multiple sugar-binding transport ATP-binding protein
PH0195	SOLUBLE
PH0197	SOLUBLE
PH0198	SOLUBLE
PH0200	SOLUBLE
PH0202	SOLUBLE
PH0207	SOLUBLE
PH0209	SOLUBLE
PH0210	SOLUBLE
PH0211	SOLUBLE	spermidine synthase
PH0213	6
PH0214	5
PH0215	3
PH0217	SOLUBLE
PH0218	1
PH0219	SOLUBLE
PH0222	SOLUBLE
PH0223	SOLUBLE
PH0224	SOLUBLE
PH0226	SOLUBLE
PH0229	SOLUBLE	indolepyruvate ferredoxin oxidoreductase beta subunit
PH0230	9
PH0233	9
PH0234	SOLUBLE
PH0236	SOLUBLE
PH0238	SOLUBLE
PH0239	SOLUBLE	phosphoribosylaminoimidazole-succinocarboxamide synthase
PH0240	SOLUBLE	amidophosphoribosyltransferase
PH0241	SOLUBLE	asparaginyl-tRNA synthetase
PH0244	1
PH0245	SOLUBLE	proteasome beta subunit
PH0246	SOLUBLE	tldd protein
PH0247	3
PH0248	SOLUBLE
PH0249	SOLUBLE
PH0250	SOLUBLE
PH0251	4
PH0253	SOLUBLE
PH0254	2
PH0255	SOLUBLE
PH0256	8
PH0257	2
PH0259	5
PH0260	SOLUBLE
PH0261	SOLUBLE
PH0263	SOLUBLE	DNA repair protein
PH0264	SOLUBLE
PH0265	SOLUBLE	desuccinylase
PH0266	SOLUBLE
PH0269	3
PH0272	SOLUBLE
PH0273	SOLUBLE
PH0274	SOLUBLE
PH0275	1	methylmalony-CoA mutase
PH0276	SOLUBLE
PH0277	SOLUBLE
PH0278	2
PH0279	SOLUBLE
PH0280	SOLUBLE
PH0284	SOLUBLE
PH0285	SOLUBLE	methyionyl-tRNA synthetase
PH0288	SOLUBLE
PH0289	SOLUBLE
PH0290	SOLUBLE	histidyl-tRNA synthetase
PH0291	SOLUBLE
PH0292	SOLUBLE	5-aminolevulinic acid synthase
PH0294	1
PH0295	SOLUBLE
PH0296	SOLUBLE	acetyltransferase
PH0299	SOLUBLE
PH0300	SOLUBLE
PH0301	SOLUBLE
PH0303	SOLUBLE
PH0304	SOLUBLE
PH0306	SOLUBLE
PH0307	SOLUBLE	inosine-5'-monophosphate dehydrogenase
PH0311	SOLUBLE
PH0312	SOLUBLE	phosphoenolpyruvate carboxykinase
PH0313	1
PH0315	SOLUBLE
PH0316	SOLUBLE	phosphoribosylformylglycinamide cyclo-ligase
PH0318	SOLUBLE	phosphoribosylglycinamide formyl transferase
PH0319	1
PH0322	SOLUBLE
PH0323	SOLUBLE	phosphoribosylamide--glycine ligase
PH0324	SOLUBLE
PH0325	3
PH0327	2
PH0329	SOLUBLE
PH0330	SOLUBLE
PH0331	1
PH0332	6
PH0333	3
PH0334	SOLUBLE
PH0335	SOLUBLE
PH0337	1
PH0339	1
PH0341	SOLUBLE
PH0342	2
PH0343	4
PH0344	SOLUBLE
PH0345	3
PH0346	SOLUBLE
PH0347	SOLUBLE
PH0348	6	UDP-N-acetylglucosamine-dolichyl-PhosphateN-
PH0349	SOLUBLE
PH0350	SOLUBLE
PH0351	8
PH0352	2
PH0353	SOLUBLE
PH0354	SOLUBLE
PH0355	SOLUBLE
PH0356	SOLUBLE
PH0358	SOLUBLE
PH0359	SOLUBLE	glutamine synthetase
PH0360	SOLUBLE
PH0361	16
PH0365	SOLUBLE	galactose-1-phosphate uridyltransferase
PH0366	SOLUBLE	beta-glucosidase
PH0367	12
PH0368	2
PH0369	SOLUBLE	galactokinase
PH0370	SOLUBLE
PH0372	SOLUBLE
PH0373	6	cobalamin synthase
PH0377	SOLUBLE	histidinol-phosphate aminotransferase
PH0379	SOLUBLE
PH0382	2
PH0385	SOLUBLE
PH0386	SOLUBLE
PH0389	1
PH0392	SOLUBLE
PH0393	3
PH0394	7
PH0400	SOLUBLE
PH0402	SOLUBLE
PH0403	SOLUBLE
PH0405	1
PH0406	SOLUBLE
PH0407	SOLUBLE
PH0408	SOLUBLE
PH0409	SOLUBLE
PH0410	SOLUBLE
PH0411	SOLUBLE
PH0412	SOLUBLE
PH0413	SOLUBLE	glucose-1-phosphate thymidylyltransferase
PH0414	SOLUBLE	dTDP-glucose 4
PH0415	SOLUBLE
PH0416	SOLUBLE	dTDP-4-dehydrorhamnose 3
PH0417	SOLUBLE	dTDP-4-dehydrorhamnose reductase
PH0418	1
PH0419	SOLUBLE
PH0420	5
PH0421	12	lipopolysaccharide O-side chain biosynthesis protein
PH0422	2
PH0423	SOLUBLE
PH0424	SOLUBLE
PH0425	SOLUBLE
PH0426	SOLUBLE
PH0427	2
PH0428	SOLUBLE
PH0429	SOLUBLE	Vi polysaccharide biosynthesis protein
PH0430	SOLUBLE
PH0431	13
PH0436	SOLUBLE
PH0438	SOLUBLE	adenylosuccinate synthetase
PH0439	SOLUBLE	competence-damage protein
PH0441	2
PH0442	SOLUBLE
PH0443	1	methyl-accepting chemotaxis protein
PH0444	4
PH0445	SOLUBLE
PH0447	SOLUBLE
PH0448	SOLUBLE
PH0449	SOLUBLE
PH0450	SOLUBLE
PH0451	SOLUBLE
PH0453	SOLUBLE
PH0454	4
PH0455	2
PH0458	SOLUBLE
PH0463	SOLUBLE
PH0465	SOLUBLE	thermostable carboxypeptidase
PH0466	SOLUBLE
PH0467	SOLUBLE
PH0468	SOLUBLE
PH0469	SOLUBLE
PH0472	SOLUBLE
PH0474	4
PH0475	SOLUBLE
PH0476	1
PH0477	SOLUBLE
PH0478	SOLUBLE	purine-binding chemotaxis protein cheW
PH0479	SOLUBLE
PH0480	3
PH0481	SOLUBLE	chemotaxis protein methyltransferase
PH0483	SOLUBLE
PH0485	4
PH0486	2
PH0487	SOLUBLE
PH0488	SOLUBLE
PH0489	SOLUBLE
PH0490	SOLUBLE
PH0492	3
PH0494	SOLUBLE
PH0495	SOLUBLE
PH0496	SOLUBLE
PH0497	1
PH0498	SOLUBLE
PH0499	SOLUBLE
PH0500	SOLUBLE
PH0501	SOLUBLE	beta-mannosidase
PH0503	7	dipeptide transport system permease protein AppB
PH0506	2
PH0508	SOLUBLE
PH0509	1
PH0512	SOLUBLE
PH0513	SOLUBLE
PH0514	6
PH0515	SOLUBLE
PH0516	SOLUBLE
PH0517	SOLUBLE
PH0519	SOLUBLE
PH0521	SOLUBLE
PH0522	SOLUBLE
PH0525	SOLUBLE
PH0526	2
PH0527	SOLUBLE
PH0530	SOLUBLE
PH0532	SOLUBLE
PH0534	SOLUBLE
PH0535	SOLUBLE
PH0536	SOLUBLE
PH0537	SOLUBLE
PH0539	SOLUBLE
PH0540	SOLUBLE	S-adenosyl-L-homocysteine hydrolase
PH0542	SOLUBLE
PH0544	SOLUBLE
PH0549	1	flagellin B precursor
PH0550	2	flagellin B precursor
PH0551	1	flagellin B precursor
PH0552	SOLUBLE
PH0555	1
PH0556	SOLUBLE
PH0557	SOLUBLE
PH0559	10
PH0561	2
PH0562	1
PH0563	4
PH0565	1
PH0566	1
PH0567	SOLUBLE
PH0569	SOLUBLE
PH0570	SOLUBLE	pyruvate kinase
PH0572	SOLUBLE	NADH oxidase
PH0573	2
PH0574	SOLUBLE
PH0576	2
PH0577	9	damage-inducible protein
PH0579	1
PH0580	SOLUBLE
PH0581	SOLUBLE
PH0582	SOLUBLE	molybdopterin biosynthesis moea protein
PH0584	SOLUBLE
PH0586	SOLUBLE
PH0587	SOLUBLE
PH0588	SOLUBLE
PH0591	SOLUBLE
PH0592	SOLUBLE
PH0594	SOLUBLE
PH0595	SOLUBLE
PH0596	SOLUBLE	pyrrolidone-carboxylate peptidase
PH0597	1	dehydrogenase
PH0598	SOLUBLE
PH0599	1
PH0600	SOLUBLE
PH0601	SOLUBLE
PH0602	1
PH0603	SOLUBLE
PH0604	4
PH0605	SOLUBLE
PH0607	3	translation initiation factor eIF-2 beta
PH0608	SOLUBLE
PH0609	SOLUBLE
PH0610	SOLUBLE
PH0611	SOLUBLE
PH0612	SOLUBLE	cell division inhibitor MinD
PH0615	SOLUBLE	30S ribosomal protein S6E
PH0616	SOLUBLE
PH0617	8
PH0618	SOLUBLE
PH0621	3
PH0622	SOLUBLE	DNA topoisomerase I
PH0623	SOLUBLE
PH0624	1
PH0625	SOLUBLE
PH0626	SOLUBLE
PH0630	SOLUBLE
PH0631	SOLUBLE
PH0633	SOLUBLE	ubiquinol-cytochrome c reductase complex subunit VI
PH0634	SOLUBLE
PH0635	SOLUBLE	coenzyme PQQ synthesis protein III
PH0636	SOLUBLE	cysteinyl-tRNA synthetase
PH0637	SOLUBLE
PH0639	3
PH0642	SOLUBLE
PH0644	SOLUBLE
PH0645	SOLUBLE
PH0647	SOLUBLE
PH0648	1
PH0652	SOLUBLE
PH0653	5
PH0655	SOLUBLE	dehydrogenase
PH0656	2
PH0657	SOLUBLE	phenylalanyl-tRNA synthetase alpha chain
PH0658	SOLUBLE	phenylalanyl-tRNA synthetase beta chain
PH0662	4
PH0664	SOLUBLE	transcription-associated protein
PH0666	SOLUBLE
PH0668	SOLUBLE
PH0669	SOLUBLE
PH0670	SOLUBLE	aspartate racemase
PH0671	SOLUBLE
PH0672	1
PH0673	5
PH0674	SOLUBLE
PH0675	SOLUBLE
PH0676	SOLUBLE
PH0678	SOLUBLE	ferredoxin oxidoreductase gamma subunit
PH0679	SOLUBLE	ferredoxin oxidoreductase delta subunit
PH0680	SOLUBLE	ferredoxin oxidoreductase alpha subunit
PH0681	1	ferredoxin oxidoreductase beta subunit
PH0682	SOLUBLE	ferredoxin oxidoreductase delta subunit
PH0683	1
PH0684	SOLUBLE	oxidoreductase
PH0686	SOLUBLE
PH0688	1
PH0689	1
PH0690	SOLUBLE
PH0691	SOLUBLE
PH0693	SOLUBLE
PH0695	10
PH0696	SOLUBLE
PH0698	SOLUBLE	nucleoside-diphosphate kinase
PH0699	SOLUBLE	threonyl-tRNA synthetase
PH0700	11
PH0701	SOLUBLE
PH0702	SOLUBLE	translation initiation factor eIF-2 beta chain
PH0703	9
PH0704	SOLUBLE
PH0705	2
PH0706	SOLUBLE
PH0707	SOLUBLE
PH0708	SOLUBLE
PH0710	SOLUBLE	seryl-tRNA synthetase
PH0711	SOLUBLE
PH0713	SOLUBLE
PH0714	3
PH0715	2
PH0718	8
PH0719	SOLUBLE
PH0721	SOLUBLE	aspartate carbamoyltransferase regulatory chain
PH0722	SOLUBLE	amino acid amidohydrolase
PH0724	SOLUBLE
PH0725	SOLUBLE	diphthine synthase
PH0726	SOLUBLE	ornithine carbamoyltransferase
PH0728	SOLUBLE
PH0729	1
PH0730	SOLUBLE
PH0732	SOLUBLE
PH0733	2
PH0734	SOLUBLE
PH0736	SOLUBLE
PH0740	3
PH0741	SOLUBLE
PH0742	SOLUBLE
PH0743	SOLUBLE	dehydrogenase
PH0744	SOLUBLE
PH0745	SOLUBLE
PH0747	2
PH0748	2
PH0750	SOLUBLE
PH0751	SOLUBLE
PH0752	3
PH0753	1
PH0754	6	sugar transport system permease protein
PH0755	6
PH0756	SOLUBLE	sugar transport ATP-binding protein
PH0758	3
PH0759	1
PH0760	5
PH0761	1
PH0762	SOLUBLE
PH0764	SOLUBLE
PH0768	SOLUBLE	SOJ protein
PH0769	SOLUBLE	cell division protein FtsZ
PH0771	SOLUBLE	aspartate aminotransferase
PH0772	12
PH0773	5
PH0774	2
PH0775	1
PH0776	SOLUBLE
PH0777	1
PH0778	2
PH0779	4
PH0780	SOLUBLE
PH0781	12	alanine transport protein
PH0782	SOLUBLE	4-aminobutyrate aminotransferase
PH0785	8
PH0786	9
PH0787	SOLUBLE
PH0789	1
PH0791	SOLUBLE
PH0794	SOLUBLE
PH0795	SOLUBLE
PH0797	4
PH0798	SOLUBLE
PH0799	SOLUBLE
PH0801	3
PH0802	SOLUBLE
PH0803	SOLUBLE
PH0804	SOLUBLE
PH0805	5
PH0806	2
PH0807	2	oligopeptide transport permease protein APPA
PH0812	SOLUBLE
PH0813	SOLUBLE
PH0814	SOLUBLE
PH0815	SOLUBLE
PH0816	11
PH0819	SOLUBLE	oxidative cyclase
PH0820	SOLUBLE
PH0821	6
PH0822	SOLUBLE
PH0823	SOLUBLE
PH0824	9
PH0826	4
PH0827	SOLUBLE
PH0828	SOLUBLE
PH0829	SOLUBLE
PH0831	SOLUBLE
PH0832	SOLUBLE
PH0834	SOLUBLE	oxaloacetate decarboxylase alpha chain
PH0836	SOLUBLE
PH0837	SOLUBLE
PH0838	SOLUBLE
PH0839	SOLUBLE
PH0840	SOLUBLE
PH0842	SOLUBLE
PH0843	SOLUBLE
PH0844	SOLUBLE
PH0845	SOLUBLE
PH0848	SOLUBLE
PH0849	SOLUBLE
PH0850	3
PH0851	SOLUBLE	fmu protein
PH0854	SOLUBLE
PH0857	SOLUBLE	threonine synthase
PH0859	SOLUBLE
PH0860	SOLUBLE
PH0861	SOLUBLE
PH0864	SOLUBLE	transcription initiation factor IIB
PH0866	SOLUBLE
PH0867	2
PH0868	4
PH0869	SOLUBLE
PH0870	3
PH0871	4
PH0872	SOLUBLE
PH0875	SOLUBLE
PH0877	2
PH0879	SOLUBLE	hydrogenase expression/formation protein hypD
PH0880	SOLUBLE
PH0881	SOLUBLE
PH0885	SOLUBLE
PH0887	SOLUBLE
PH0888	9
PH0889	SOLUBLE
PH0891	1
PH0893	SOLUBLE
PH0894	8
PH0895	SOLUBLE
PH0899	SOLUBLE
PH0901	SOLUBLE
PH0904	1
PH0906	SOLUBLE
PH0908	1
PH0910	SOLUBLE
PH0911	6
PH0912	1
PH0914	SOLUBLE
PH0916	SOLUBLE
PH0920	SOLUBLE
PH0921	SOLUBLE
PH0922	SOLUBLE
PH0923	SOLUBLE	phospho-sugar mutase
PH0924	3
PH0925	SOLUBLE	mannose-1-phosphate guanylyl transferase
PH0928	SOLUBLE
PH0930	SOLUBLE
PH0931	SOLUBLE
PH0933	SOLUBLE
PH0934	11
PH0935	SOLUBLE
PH0936	3
PH0939	SOLUBLE
PH0941	11
PH0942	4
PH0943	5
PH0944	2
PH0945	2
PH0947	SOLUBLE
PH0949	SOLUBLE	MRP protein
PH0953	2
PH0955	3
PH0956	1
PH0957	1
PH0959	2
PH0960	SOLUBLE
PH0961	SOLUBLE	translation initiation factor eIF-2 alpha chain
PH0962	SOLUBLE
PH0963	SOLUBLE
PH0964	1
PH0966	2
PH0967	SOLUBLE
PH0969	SOLUBLE
PH0970	SOLUBLE
PH0971	1
PH0973	SOLUBLE
PH0974	SOLUBLE	dipeptidase
PH0975	SOLUBLE
PH0976	SOLUBLE
PH0977	SOLUBLE
PH0978	SOLUBLE	50S ribosomal protein L15
PH0979	SOLUBLE
PH0981	SOLUBLE
PH0984	SOLUBLE
PH0985	SOLUBLE	arylmalonate decarboxylase
PH0986	SOLUBLE
PH0988	SOLUBLE
PH0989	SOLUBLE
PH0991	SOLUBLE
PH0992	SOLUBLE
PH0994	2
PH0997	SOLUBLE
PH0999	SOLUBLE	pyrazinamidase/nicotinamidase
PH1000	7
PH1001	SOLUBLE
PH1002	SOLUBLE
PH1005	11
PH1006	SOLUBLE	prolyl-tRNA synthetase
PH1008	SOLUBLE
PH1009	SOLUBLE	TATA-binding protein
PH1010	SOLUBLE
PH1011	SOLUBLE	tyrosyl-tRNA synthetase
PH1012	SOLUBLE
PH1013	SOLUBLE
PH1014	SOLUBLE	3-octaprenyl-4-hydroxybenzoate carboxylyase
PH1015	SOLUBLE
PH1016	SOLUBLE
PH1018	SOLUBLE
PH1019	SOLUBLE
PH1020	SOLUBLE	aspartyl-tRNA synthetase
PH1022	SOLUBLE	sugar-phosphate nucleotydyl transferase
PH1023	SOLUBLE
PH1024	SOLUBLE
PH1025	SOLUBLE
PH1027	SOLUBLE
PH1030	SOLUBLE
PH1031	SOLUBLE
PH1032	SOLUBLE	modification methylase (adenine-specific)
PH1033	SOLUBLE
PH1035	SOLUBLE
PH1036	6	maltose transport inner membrane protein
PH1039	1
PH1040	3
PH1041	SOLUBLE
PH1042	SOLUBLE
PH1043	SOLUBLE
PH1044	13
PH1045	SOLUBLE
PH1054	SOLUBLE
PH1055	SOLUBLE
PH1056	SOLUBLE
PH1059	SOLUBLE
PH1060	SOLUBLE
PH1061	SOLUBLE
PH1062	4
PH1063	2
PH1066	1
PH1067	SOLUBLE
PH1069	SOLUBLE
PH1070	1
PH1072	SOLUBLE	geranylgeranyl pyrophosphate synthetase
PH1077	1
PH1078	SOLUBLE
PH1079	SOLUBLE
PH1081	SOLUBLE
PH1082	2
PH1083	SOLUBLE
PH1084	SOLUBLE
PH1085	SOLUBLE	flavoprotein
PH1086	SOLUBLE
PH1089	SOLUBLE
PH1091	SOLUBLE
PH1092	SOLUBLE
PH1094	2
PH1096	4
PH1097	2
PH1098	9
PH1100	5
PH1101	SOLUBLE
PH1102	SOLUBLE
PH1103	SOLUBLE	30S ribosomal protein
PH1104	3
PH1105	SOLUBLE
PH1106	SOLUBLE
PH1109	SOLUBLE
PH1111	2
PH1112	SOLUBLE
PH1113	SOLUBLE
PH1115	2
PH1116	SOLUBLE
PH1118	SOLUBLE
PH1120	SOLUBLE
PH1121	SOLUBLE
PH1122	SOLUBLE
PH1124	SOLUBLE
PH1125	2
PH1126	SOLUBLE
PH1127	SOLUBLE
PH1129	SOLUBLE
PH1130	2
PH1132	SOLUBLE	GTP-binding protein hflX
PH1133	SOLUBLE
PH1135	SOLUBLE
PH1136	SOLUBLE
PH1138	SOLUBLE	indolepyruvate ferredoxin oxidoreductase alpha subunit
PH1139	SOLUBLE
PH1140	9
PH1141	8
PH1143	SOLUBLE	5'-methylthioadenosine phosphorylase
PH1144	SOLUBLE
PH1146	SOLUBLE	aminomethyltransferase
PH1147	1
PH1150	SOLUBLE
PH1151	SOLUBLE
PH1153	SOLUBLE
PH1154	SOLUBLE
PH1155	SOLUBLE
PH1156	SOLUBLE
PH1157	SOLUBLE
PH1158	1
PH1159	11
PH1161	SOLUBLE
PH1165	SOLUBLE
PH1166	SOLUBLE
PH1167	2
PH1168	2
PH1171	2	endoglucanase
PH1172	SOLUBLE
PH1173	SOLUBLE
PH1174	SOLUBLE
PH1176	SOLUBLE
PH1179	SOLUBLE
PH1180	SOLUBLE
PH1181	4
PH1182	SOLUBLE
PH1183	SOLUBLE
PH1184	SOLUBLE
PH1185	SOLUBLE
PH1187	SOLUBLE
PH1188	SOLUBLE
PH1190	1
PH1191	SOLUBLE
PH1192	1
PH1193	4
PH1194	5
PH1195	SOLUBLE
PH1197	SOLUBLE
PH1199	4
PH1201	SOLUBLE
PH1202	1
PH1203	3
PH1204	SOLUBLE
PH1206	3
PH1207	SOLUBLE
PH1209	SOLUBLE
PH1210	SOLUBLE	phospho-sugar mutase
PH1211	5
PH1212	SOLUBLE
PH1213	SOLUBLE
PH1214	1
PH1216	6
PH1218	SOLUBLE	phosphoglycerate kinase
PH1219	1
PH1220	SOLUBLE
PH1221	SOLUBLE
PH1223	SOLUBLE
PH1224	SOLUBLE
PH1226	SOLUBLE
PH1229	SOLUBLE
PH1230	SOLUBLE
PH1231	12
PH1232	3
PH1233	SOLUBLE
PH1236	9	transport permease protein
PH1237	SOLUBLE
PH1238	SOLUBLE
PH1239	7
PH1240	SOLUBLE
PH1241	SOLUBLE
PH1244	SOLUBLE
PH1247	SOLUBLE
PH1249	SOLUBLE
PH1251	2
PH1252	SOLUBLE
PH1253	SOLUBLE	nodulation protein
PH1254	1
PH1257	SOLUBLE
PH1258	4
PH1259	SOLUBLE
PH1260	12
PH1261	SOLUBLE
PH1262	SOLUBLE	prolyl endopeptidase
PH1266	2
PH1267	SOLUBLE
PH1268	SOLUBLE
PH1269	1
PH1270	5
PH1271	12
PH1272	2
PH1273	SOLUBLE
PH1275	SOLUBLE	malate oxidoreductase (NAD)
PH1276	SOLUBLE
PH1277	SOLUBLE	malate dehydrogenase
PH1278	SOLUBLE
PH1283	9	methylmalonyl-CoA decarboxylase beta chain
PH1284	SOLUBLE	methylmalonyl-CoA decarboxylase gamma chain
PH1285	2
PH1286	2
PH1287	SOLUBLE	methylmalonyl-CoA decarboxylase alpha chain
PH1288	SOLUBLE
PH1289	SOLUBLE
PH1292	SOLUBLE	cytochrome-c3 hydrogenase delta chain
PH1293	1
PH1294	SOLUBLE	cytochrome-c3 hydrogenase alpha chain
PH1295	9	proton glutamate symport protein
PH1296	1
PH1298	SOLUBLE
PH1299	5
PH1301	7
PH1303	1
PH1304	SOLUBLE
PH1305	SOLUBLE
PH1306	SOLUBLE	methylmalonyl-CoA mutase
PH1307	SOLUBLE
PH1308	SOLUBLE	serine aminotransferase
PH1310	1
PH1311	1
PH1312	1
PH1313	SOLUBLE
PH1314	SOLUBLE
PH1315	SOLUBLE
PH1318	SOLUBLE
PH1320	SOLUBLE
PH1322	SOLUBLE	aspartate aminotransferase
PH1323	SOLUBLE
PH1324	3
PH1327	SOLUBLE
PH1328	SOLUBLE
PH1330	2
PH1331	2
PH1334	2
PH1335	SOLUBLE
PH1337	2
PH1338	SOLUBLE
PH1339	1
PH1341	SOLUBLE
PH1344	5
PH1345	7
PH1346	SOLUBLE	GMP synthase
PH1347	SOLUBLE	GMP synthase
PH1349	1	thiamine-binding periplasmic protein precursor
PH1350	SOLUBLE	ATP-binding transport protein
PH1351	SOLUBLE
PH1352	14
PH1354	SOLUBLE
PH1355	SOLUBLE	ethylene-responsive protein
PH1356	SOLUBLE
PH1361	13	proline permease
PH1362	SOLUBLE
PH1363	SOLUBLE
PH1364	SOLUBLE	sarcosine oxidase
PH1365	6
PH1366	SOLUBLE	ATP-binding transport protein
PH1367	4
PH1369	5
PH1370	SOLUBLE
PH1371	SOLUBLE	aspartate aminotransferase
PH1372	13
PH1373	4
PH1374	SOLUBLE	proliferating-cell nucleolar protein p120
PH1375	SOLUBLE	ribose 5-phosphate isomerase
PH1376	3
PH1380	11
PH1381	SOLUBLE
PH1385	SOLUBLE
PH1386	SOLUBLE
PH1387	SOLUBLE	phosphoglycerate dehydrogenase
PH1389	SOLUBLE
PH1391	SOLUBLE
PH1393	SOLUBLE
PH1398	SOLUBLE
PH1399	SOLUBLE
PH1401	SOLUBLE
PH1405	SOLUBLE
PH1406	SOLUBLE	threonine synthase
PH1408	SOLUBLE
PH1410	7	dipeptide transport system permease protein dppB
PH1411	7	dipeptide transport system permease protein dppC
PH1412	SOLUBLE	dipeptide transport ATP-binding protein dppD
PH1414	4
PH1415	SOLUBLE	endonuclease
PH1416	SOLUBLE
PH1417	1
PH1418	SOLUBLE
PH1419	SOLUBLE
PH1421	SOLUBLE
PH1424	1
PH1425	SOLUBLE
PH1426	SOLUBLE	thioredoxin reductase
PH1427	3
PH1428	3
PH1429	4
PH1431	13
PH1432	3
PH1433	2
PH1436	SOLUBLE
PH1437	SOLUBLE	NADH-ubiquinone oxidoreductase subunit
PH1438	SOLUBLE
PH1440	1
PH1441	SOLUBLE
PH1443	SOLUBLE
PH1444	SOLUBLE
PH1445	3
PH1447	SOLUBLE	NADH-ubiquinone oxidoreductase subunit
PH1449	SOLUBLE	NADH-ubiquinone oxidoreductase subunit
PH1450	8
PH1451	14
PH1452	14
PH1453	3
PH1455	2
PH1456	3
PH1458	SOLUBLE
PH1459	SOLUBLE	fructokinase
PH1460	SOLUBLE
PH1461	SOLUBLE
PH1462	SOLUBLE
PH1463	SOLUBLE	L-asparaginase
PH1466	3
PH1467	SOLUBLE
PH1471	SOLUBLE
PH1474	SOLUBLE
PH1476	5
PH1478	SOLUBLE	arginyl-tRNA synthetase
PH1479	SOLUBLE
PH1480	SOLUBLE
PH1481	SOLUBLE
PH1485	5
PH1486	SOLUBLE
PH1487	SOLUBLE
PH1488	SOLUBLE
PH1492	2
PH1493	7
PH1495	1
PH1496	SOLUBLE	30S ribosomal protein L7
PH1497	5
PH1498	SOLUBLE	endonuclease III
PH1499	3
PH1502	3
PH1503	SOLUBLE
PH1504	1
PH1505	SOLUBLE
PH1506	SOLUBLE
PH1508	SOLUBLE
PH1509	SOLUBLE	NADH oxidase
PH1510	5	NfeD protein
PH1511	2	erythrocyte band7 integral membrane protein
PH1513	SOLUBLE
PH1514	5
PH1515	SOLUBLE
PH1517	SOLUBLE
PH1520	SOLUBLE
PH1521	5
PH1522	SOLUBLE
PH1523	6
PH1524	SOLUBLE
PH1525	2
PH1526	SOLUBLE
PH1527	SOLUBLE	Frv operon protein FrvX
PH1528	SOLUBLE
PH1529	SOLUBLE
PH1530	SOLUBLE
PH1531	6
PH1532	SOLUBLE
PH1534	SOLUBLE
PH1535	SOLUBLE
PH1538	SOLUBLE
PH1539	SOLUBLE
PH1540	SOLUBLE
PH1543	SOLUBLE	Nusa protein
PH1544	SOLUBLE	DNA-directed RNA polymerase subunit A'
PH1547	3
PH1549	SOLUBLE
PH1550	4
PH1552	SOLUBLE
PH1553	SOLUBLE	proteasome
PH1554	SOLUBLE
PH1555	7
PH1556	4
PH1558	SOLUBLE
PH1559	3
PH1560	SOLUBLE
PH1561	3
PH1562	SOLUBLE
PH1565	2
PH1569	1
PH1572	SOLUBLE
PH1573	SOLUBLE
PH1574	SOLUBLE
PH1577	SOLUBLE
PH1578	SOLUBLE
PH1581	SOLUBLE
PH1583	SOLUBLE	tryptophan synthase beta chain
PH1584	SOLUBLE	eukaryotic peptide chain release factor subunit 1
PH1585	SOLUBLE
PH1586	3
PH1587	SOLUBLE
PH1588	4
PH1589	SOLUBLE	deoxycytidylate deaminase
PH1590	SOLUBLE
PH1591	SOLUBLE	ferripyochelin binding protein
PH1593	SOLUBLE	glutamate dehydrogenase
PH1594	11
PH1597	3
PH1598	SOLUBLE	pyrimidine-nucleoside phosphorylase
PH1599	SOLUBLE
PH1601	SOLUBLE
PH1603	SOLUBLE
PH1605	SOLUBLE
PH1606	8
PH1607	SOLUBLE
PH1609	SOLUBLE
PH1610	6
PH1612	SOLUBLE
PH1613	SOLUBLE
PH1614	SOLUBLE	glycyl-tRNA synthetase
PH1615	SOLUBLE
PH1618	1	UDP-N-acetyl-D-mannosaminuronic acid dehydrogenase
PH1619	SOLUBLE
PH1621	1
PH1624	2
PH1625	SOLUBLE
PH1628	2
PH1629	SOLUBLE	30S ribosomal protein S2
PH1631	SOLUBLE
PH1633	SOLUBLE	30S ribosomal protein S9
PH1635	4
PH1636	SOLUBLE	50S ribosomal protein L18
PH1637	SOLUBLE	DNA-directed RNA polymerase subunit D
PH1638	SOLUBLE	30S ribosomal protein S11
PH1639	SOLUBLE
PH1642	SOLUBLE
PH1645	SOLUBLE
PH1646	2
PH1647	SOLUBLE	molybdopterin biosynthesis moeA protein
PH1648	7
PH1649	SOLUBLE
PH1651	8	membrane protein
PH1652	SOLUBLE
PH1654	SOLUBLE	serine hydroxymethyltransferase
PH1655	SOLUBLE
PH1656	SOLUBLE
PH1658	4
PH1662	SOLUBLE	ferredoxin oxidoreductase alpha subunit
PH1663	SOLUBLE	ferredoxin oxidoreductase gamma subunit
PH1664	SOLUBLE
PH1667	SOLUBLE
PH1668	1
PH1670	3
PH1671	SOLUBLE
PH1672	SOLUBLE	developmentally regulated GTP-binding protein
PH1673	SOLUBLE
PH1675	SOLUBLE
PH1676	2
PH1677	SOLUBLE
PH1678	2
PH1679	3
PH1681	6
PH1682	SOLUBLE
PH1684	SOLUBLE	L(+)-tartrate dehydratase
PH1686	SOLUBLE	glutamyl-tRNA synthetase
PH1687	SOLUBLE
PH1688	SOLUBLE
PH1689	3
PH1690	SOLUBLE
PH1692	SOLUBLE
PH1693	SOLUBLE
PH1694	SOLUBLE	signal recognition particle protein
PH1697	1	mannose-1-phosphate guanyltransferase
PH1698	SOLUBLE
PH1701	SOLUBLE
PH1703	1
PH1704	SOLUBLE	intracellular proteinase
PH1705	SOLUBLE
PH1706	SOLUBLE	translation initiation factor eIF-2 gamma
PH1707	SOLUBLE
PH1708	1
PH1709	SOLUBLE
PH1712	9
PH1713	SOLUBLE	sugar transport ATP-binding protein
PH1714	2
PH1716	SOLUBLE	acetylornithine aminotransferase
PH1717	SOLUBLE
PH1719	SOLUBLE
PH1721	SOLUBLE
PH1723	3
PH1724	SOLUBLE
PH1725	SOLUBLE
PH1726	SOLUBLE
PH1727	SOLUBLE	homocitrate synthase
PH1730	SOLUBLE
PH1731	SOLUBLE
PH1732	SOLUBLE
PH1734	SOLUBLE
PH1735	6	ABC transporter ATP-binding protein
PH1736	6
PH1738	SOLUBLE
PH1740	1
PH1741	SOLUBLE
PH1742	SOLUBLE	Vi polysaccharide biosynthesis protein
PH1743	SOLUBLE
PH1744	SOLUBLE
PH1745	3
PH1746	SOLUBLE
PH1749	SOLUBLE
PH1750	1
PH1751	SOLUBLE
PH1752	3
PH1753	SOLUBLE	adenylate kinase
PH1754	9	preprotein translocase secY subunit
PH1757	SOLUBLE	30S ribosomal protein S5
PH1758	SOLUBLE	50S ribosomal protein L18
PH1759	SOLUBLE	50S ribosomal protein L19
PH1761	SOLUBLE	50S ribosomal protein L32
PH1762	3
PH1764	SOLUBLE	30S ribosomal protein S8
PH1765	SOLUBLE	50S ribosomal protein L5
PH1767	SOLUBLE	50S ribosomal protein L24
PH1768	SOLUBLE	50S ribosomal protein L14
PH1769	3
PH1770	SOLUBLE	30S ribosomal protein S17
PH1771	SOLUBLE
PH1772	SOLUBLE	30S ribosomal protein S3
PH1774	SOLUBLE	30S ribosomal protein S19
PH1775	SOLUBLE	50S ribosomal protein L2
PH1776	SOLUBLE	50S ribosomal protein L4
PH1777	SOLUBLE	50S ribosomal protein L3
PH1778	SOLUBLE
PH1779	SOLUBLE
PH1781	SOLUBLE
PH1782	SOLUBLE
PH1785	4
PH1786	SOLUBLE
PH1787	2
PH1789	SOLUBLE
PH1790	SOLUBLE
PH1791	SOLUBLE
PH1792	SOLUBLE	CTP synthase
PH1793	3
PH1795	4
PH1796	SOLUBLE
PH1799	SOLUBLE
PH1801	3
PH1804	SOLUBLE
PH1805	SOLUBLE	3-hydroxy-3-methylglutaryl coenzyme A reductase
PH1807	11	DNA damage-inducible protein
PH1808	SOLUBLE
PH1809	SOLUBLE
PH1811	1	molybdenum cofactor biosynthesis protein
PH1812	SOLUBLE
PH1814	SOLUBLE
PH1815	SOLUBLE
PH1816	6
PH1817	SOLUBLE
PH1818	6
PH1819	SOLUBLE
PH1821	SOLUBLE	Frv operon protein FrvX
PH1822	SOLUBLE
PH1828	SOLUBLE
PH1831	SOLUBLE
PH1832	6
PH1833	SOLUBLE
PH1834	2
PH1836	3
PH1838	SOLUBLE
PH1841	3
PH1843	8
PH1844	SOLUBLE
PH1847	SOLUBLE
PH1848	7
PH1850	SOLUBLE
PH1851	SOLUBLE
PH1852	2	methyl-accepting chemotaxis protein
PH1853	SOLUBLE
PH1854	SOLUBLE
PH1856	SOLUBLE
PH1857	SOLUBLE
PH1858	SOLUBLE
PH1859	SOLUBLE
PH1861	2
PH1863	SOLUBLE
PH1864	SOLUBLE
PH1865	SOLUBLE
PH1867	SOLUBLE
PH1870	2
PH1872	2
PH1875	SOLUBLE
PH1881	SOLUBLE
PH1883	3
PH1884	SOLUBLE	triosephosphate isomerase
PH1885	SOLUBLE
PH1886	SOLUBLE	L-isoaspartyl protein carboxyl methyltransferase
PH1887	SOLUBLE
PH1888	SOLUBLE
PH1889	11
PH1890	1
PH1891	SOLUBLE
PH1892	2
PH1895	SOLUBLE
PH1897	SOLUBLE
PH1898	6
PH1902	SOLUBLE
PH1903	6
PH1904	SOLUBLE
PH1906	SOLUBLE
PH1907	SOLUBLE	inorganic pyrophosphatase
PH1910	SOLUBLE
PH1912	9
PH1913	SOLUBLE
PH1914	SOLUBLE
PH1916	SOLUBLE
PH1917	SOLUBLE
PH1918	SOLUBLE
PH1919	SOLUBLE
PH1920	SOLUBLE
PH1922	SOLUBLE
PH1924	3
PH1927	8
PH1928	SOLUBLE
PH1929	SOLUBLE
PH1930	SOLUBLE
PH1931	SOLUBLE
PH1933	SOLUBLE
PH1934	SOLUBLE
PH1935	SOLUBLE
PH1937	SOLUBLE
PH1942	SOLUBLE	phosphoglycerate dehydratase
PH1943	SOLUBLE
PH1944	SOLUBLE
PH1946	SOLUBLE
PH1949	SOLUBLE
PH1950	SOLUBLE
PH1951	SOLUBLE
PH1952	SOLUBLE
PH1954	SOLUBLE
PH1955	SOLUBLE	phosphoribosylformylglycinamidine synthase I
PH1957	2
PH1958	SOLUBLE	oligopeptide transport ATP-binding protein appF
PH1960	6	oligopeptide transport system permease protein appC
PH1961	6	oligopeptide transport system permease protein appB
PH1963	SOLUBLE	dihydroorotase
PH1964	SOLUBLE
PH1965	SOLUBLE	cytochrome-c3 hydrogenase
PH1967	3
PH1968	SOLUBLE
PH1971	SOLUBLE
PH1973	2
PH1974	SOLUBLE	H(+)-transporting ATP synthase subunit B
PH1976	SOLUBLE
PH1977	SOLUBLE
PH1978	SOLUBLE
PH1979	4
PH1980	4
PH1982	SOLUBLE
PH1983	SOLUBLE
PH1988	3
PH1989	8
PH1990	1
PH1991	SOLUBLE
PH1992	SOLUBLE
PH1994	SOLUBLE	glycine dehydrogenase subunit 2
PH1996	SOLUBLE
PH1998	SOLUBLE	50S ribosomal protein L12
PH2002	SOLUBLE
PHS001	SOLUBLE
PHS002	SOLUBLE
PHS003	SOLUBLE
PHS004	SOLUBLE
PHS005	SOLUBLE
PHS006	SOLUBLE
PHS007	SOLUBLE
PHS008	SOLUBLE
PHS009	SOLUBLE
PHS010	1
PHS011	SOLUBLE
PHS012	SOLUBLE
PHS013	SOLUBLE
PHS014	SOLUBLE
PHS015	SOLUBLE
PHS016	SOLUBLE
PHS017	SOLUBLE
PHS018	SOLUBLE
PHS019	SOLUBLE	nusA protein
PHS020	SOLUBLE
PHS021	SOLUBLE	50S ribosomal protein LX
PHS022	2
PHS023	SOLUBLE	regulatory protein AsnC
PHS024	SOLUBLE
PHS025	SOLUBLE
PHS026	SOLUBLE
PHS027	SOLUBLE
PHS028	SOLUBLE
PHS029	3
PHS030	SOLUBLE
PHS031	SOLUBLE
PHS032	SOLUBLE	50S ribosomal protein L21
PHS033	SOLUBLE
PHS034	SOLUBLE	zinc finger protein
PHS035	SOLUBLE	50S ribosomal protein L34
PHS036	SOLUBLE
PHS037	SOLUBLE	50S ribosomal protein L40
PHS038	SOLUBLE
PHS039	2
PHS040	SOLUBLE	50S ribosomal protein S28
PHS041	SOLUBLE	50S ribosomal proteinL37
PHS042	SOLUBLE	small nucleoprotein
PHS043	SOLUBLE	50S ribosomal protein L30
PHS044	SOLUBLE	DNA-directed RNA polymerase subunit Hprotein
PHS045	SOLUBLE	transcriptional regulator
PHS046	SOLUBLE	archaeal histon
PHS047	SOLUBLE	30S ribosomal protein S14
PHS048	SOLUBLE	50S ribosomal protein L29
PHS049	2	50S ribosomal protein L23
PHS050	SOLUBLE
PHS051	SOLUBLE	archaeal histon
PHS052	SOLUBLE	50S ribosomal protein L35
PHS053	SOLUBLE
PHS054	SOLUBLE
PHS055	SOLUBLE	DNA excision repair protein
PHS056	SOLUBLE	DNA-directed RNA polymerase
PHS057	SOLUBLE	50S ribosomal protein L37
PHS058	SOLUBLE
PHS059	3

## Sheet: Sheet2
Sheet 2. A list of 980 clones that were used for the interaction assay.
Gene ID	SOSUI prediction	Annotation
PH0001	SOLUBLE	50S ribosomal protein L11
PH0003	SOLUBLE	cell division protein FtsZ
PH0004	SOLUBLE
PH0005	SOLUBLE
PH0006	SOLUBLE
PH0008	SOLUBLE
PH0009	SOLUBLE
PH0010	SOLUBLE
PH0012	SOLUBLE
PH0015	SOLUBLE	L-aspartate oxidase
PH0016	SOLUBLE
PH0017	SOLUBLE	thermophilic factor
PH0021	SOLUBLE
PH0022	SOLUBLE	sugar-binding transport ATP-binding protein
PH0029	SOLUBLE
PH0030	SOLUBLE
PH0033	SOLUBLE
PH0035	SOLUBLE
PH0037	SOLUBLE	phosphonopyruvate decarboxylase
PH0039	SOLUBLE	modification methylase
PH0046	SOLUBLE
PH0047	SOLUBLE
PH0049	SOLUBLE
PH0050	SOLUBLE
PH0052	SOLUBLE	fibrillarin-like pre-rRNA processing protein
PH0053	SOLUBLE
PH0055	SOLUBLE
PH0057	SOLUBLE
PH0059	SOLUBLE
PH0060	SOLUBLE	30S ribosomal protein S3a
PH0066	SOLUBLE	L-asparaginase
PH0071	SOLUBLE
PH0072	SOLUBLE
PH0073	SOLUBLE
PH0074	SOLUBLE
PH0075	SOLUBLE	cob(I)alamin adenosyltransferase
PH0077	SOLUBLE
PH0078	SOLUBLE	D-aminopeptidase
PH0080	SOLUBLE
PH0085	SOLUBLE
PH0093	SOLUBLE
PH0094	SOLUBLE
PH0095	SOLUBLE
PH0096	SOLUBLE
PH0097	SOLUBLE
PH0099	SOLUBLE
PH0101	SOLUBLE
PH0104	SOLUBLE
PH0108	SOLUBLE
PH0111	SOLUBLE
PH0113	SOLUBLE	replication factor C subunit
PH0114	SOLUBLE	molybdenum cofactor biosynthesis protein
PH0116	SOLUBLE
PH0117	SOLUBLE
PH0119	SOLUBLE	DNA repair protein
PH0120	SOLUBLE
PH0122	SOLUBLE
PH0123	SOLUBLE
PH0124	SOLUBLE
PH0125	SOLUBLE	5'-methylthioadenosine phosphorylase
PH0126	SOLUBLE
PH0127	SOLUBLE
PH0130	SOLUBLE
PH0132	SOLUBLE	transport protein
PH0139	SOLUBLE
PH0140	SOLUBLE	transcriptional regulator
PH0143	SOLUBLE
PH0145	SOLUBLE
PH0146	SOLUBLE
PH0147	SOLUBLE	biotin--[acetyl-CoA-carboxylase] ligase
PH0148	SOLUBLE
PH0150	SOLUBLE
PH0152	SOLUBLE
PH0155	SOLUBLE
PH0156	SOLUBLE
PH0158	SOLUBLE
PH0162	SOLUBLE
PH0164	SOLUBLE
PH0167	SOLUBLE
PH0168	SOLUBLE
PH0169	SOLUBLE
PH0172	SOLUBLE
PH0173	SOLUBLE
PH0174	SOLUBLE
PH0176	SOLUBLE
PH0177	SOLUBLE
PH0180	SOLUBLE
PH0181	SOLUBLE
PH0183	SOLUBLE
PH0184	SOLUBLE	molybdopterinconverting factor
PH0185	SOLUBLE
PH0187	SOLUBLE
PH0191	SOLUBLE	L-fuculose phosphate aldolase
PH0193	SOLUBLE	alpha-amylase
PH0194	SOLUBLE	multiple sugar-binding transport ATP-binding protein
PH0195	SOLUBLE
PH0197	SOLUBLE
PH0198	SOLUBLE
PH0200	SOLUBLE
PH0202	SOLUBLE
PH0207	SOLUBLE
PH0209	SOLUBLE
PH0210	SOLUBLE
PH0211	SOLUBLE	spermidine synthase
PH0217	SOLUBLE
PH0219	SOLUBLE
PH0222	SOLUBLE
PH0223	SOLUBLE
PH0224	SOLUBLE
PH0226	SOLUBLE
PH0229	SOLUBLE	indolepyruvate ferredoxin oxidoreductase beta subunit
PH0234	SOLUBLE
PH0236	SOLUBLE
PH0238	SOLUBLE
PH0239	SOLUBLE	phosphoribosylaminoimidazole-succinocarboxamide synthase
PH0240	SOLUBLE	amidophosphoribosyltransferase
PH0241	SOLUBLE	asparaginyl-tRNA synthetase
PH0245	SOLUBLE	proteasome beta subunit
PH0246	SOLUBLE	tldd protein
PH0248	SOLUBLE
PH0249	SOLUBLE
PH0250	SOLUBLE
PH0253	SOLUBLE
PH0255	SOLUBLE
PH0260	SOLUBLE
PH0261	SOLUBLE
PH0263	SOLUBLE	DNA repair protein
PH0264	SOLUBLE
PH0265	SOLUBLE	desuccinylase
PH0266	SOLUBLE
PH0272	SOLUBLE
PH0273	SOLUBLE
PH0274	SOLUBLE
PH0276	SOLUBLE
PH0277	SOLUBLE
PH0279	SOLUBLE
PH0280	SOLUBLE
PH0284	SOLUBLE
PH0285	SOLUBLE	methyionyl-tRNA synthetase
PH0288	SOLUBLE
PH0289	SOLUBLE
PH0290	SOLUBLE	histidyl-tRNA synthetase
PH0291	SOLUBLE
PH0292	SOLUBLE	5-aminolevulinic acid synthase
PH0295	SOLUBLE
PH0296	SOLUBLE	acetyltransferase
PH0299	SOLUBLE
PH0300	SOLUBLE
PH0301	SOLUBLE
PH0303	SOLUBLE
PH0304	SOLUBLE
PH0306	SOLUBLE
PH0307	SOLUBLE	inosine-5'-monophosphate dehydrogenase
PH0311	SOLUBLE
PH0312	SOLUBLE	phosphoenolpyruvate carboxykinase
PH0315	SOLUBLE
PH0316	SOLUBLE	phosphoribosylformylglycinamide cyclo-ligase
PH0318	SOLUBLE	phosphoribosylglycinamide formyl transferase
PH0322	SOLUBLE
PH0323	SOLUBLE	phosphoribosylamide--glycine ligase
PH0324	SOLUBLE
PH0329	SOLUBLE
PH0330	SOLUBLE
PH0334	SOLUBLE
PH0335	SOLUBLE
PH0341	SOLUBLE
PH0344	SOLUBLE
PH0346	SOLUBLE
PH0347	SOLUBLE
PH0349	SOLUBLE
PH0350	SOLUBLE
PH0353	SOLUBLE
PH0354	SOLUBLE
PH0355	SOLUBLE
PH0356	SOLUBLE
PH0358	SOLUBLE
PH0359	SOLUBLE	glutamine synthetase
PH0360	SOLUBLE
PH0365	SOLUBLE	galactose-1-phosphate uridyltransferase
PH0366	SOLUBLE	beta-glucosidase
PH0369	SOLUBLE	galactokinase
PH0370	SOLUBLE
PH0372	SOLUBLE
PH0377	SOLUBLE	histidinol-phosphate aminotransferase
PH0379	SOLUBLE
PH0385	SOLUBLE
PH0386	SOLUBLE
PH0392	SOLUBLE
PH0400	SOLUBLE
PH0402	SOLUBLE
PH0403	SOLUBLE
PH0406	SOLUBLE
PH0407	SOLUBLE
PH0408	SOLUBLE
PH0409	SOLUBLE
PH0410	SOLUBLE
PH0411	SOLUBLE
PH0412	SOLUBLE
PH0413	SOLUBLE	glucose-1-phosphate thymidylyltransferase
PH0414	SOLUBLE	dTDP-glucose 4
PH0415	SOLUBLE
PH0416	SOLUBLE	dTDP-4-dehydrorhamnose 3
PH0417	SOLUBLE	dTDP-4-dehydrorhamnose reductase
PH0419	SOLUBLE
PH0423	SOLUBLE
PH0424	SOLUBLE
PH0425	SOLUBLE
PH0426	SOLUBLE
PH0428	SOLUBLE
PH0429	SOLUBLE	Vi polysaccharide biosynthesis protein
PH0430	SOLUBLE
PH0436	SOLUBLE
PH0438	SOLUBLE	adenylosuccinate synthetase
PH0439	SOLUBLE	competence-damage protein
PH0442	SOLUBLE
PH0445	SOLUBLE
PH0447	SOLUBLE
PH0448	SOLUBLE
PH0449	SOLUBLE
PH0450	SOLUBLE
PH0451	SOLUBLE
PH0453	SOLUBLE
PH0458	SOLUBLE
PH0463	SOLUBLE
PH0465	SOLUBLE	thermostable carboxypeptidase
PH0466	SOLUBLE
PH0467	SOLUBLE
PH0468	SOLUBLE
PH0469	SOLUBLE
PH0472	SOLUBLE
PH0475	SOLUBLE
PH0477	SOLUBLE
PH0478	SOLUBLE	purine-binding chemotaxis protein cheW
PH0479	SOLUBLE
PH0481	SOLUBLE	chemotaxis protein methyltransferase
PH0483	SOLUBLE
PH0487	SOLUBLE
PH0488	SOLUBLE
PH0489	SOLUBLE
PH0490	SOLUBLE
PH0494	SOLUBLE
PH0495	SOLUBLE
PH0496	SOLUBLE
PH0498	SOLUBLE
PH0499	SOLUBLE
PH0500	SOLUBLE
PH0501	SOLUBLE	beta-mannosidase
PH0508	SOLUBLE
PH0512	SOLUBLE
PH0513	SOLUBLE
PH0515	SOLUBLE
PH0516	SOLUBLE
PH0517	SOLUBLE
PH0519	SOLUBLE
PH0521	SOLUBLE
PH0522	SOLUBLE
PH0525	SOLUBLE
PH0527	SOLUBLE
PH0530	SOLUBLE
PH0532	SOLUBLE
PH0534	SOLUBLE
PH0535	SOLUBLE
PH0536	SOLUBLE
PH0537	SOLUBLE
PH0539	SOLUBLE
PH0540	SOLUBLE	S-adenosyl-L-homocysteine hydrolase
PH0542	SOLUBLE
PH0544	SOLUBLE
PH0552	SOLUBLE
PH0556	SOLUBLE
PH0557	SOLUBLE
PH0567	SOLUBLE
PH0569	SOLUBLE
PH0570	SOLUBLE	pyruvate kinase
PH0572	SOLUBLE	NADH oxidase
PH0574	SOLUBLE
PH0580	SOLUBLE
PH0581	SOLUBLE
PH0582	SOLUBLE	molybdopterin biosynthesis moea protein
PH0584	SOLUBLE
PH0586	SOLUBLE
PH0587	SOLUBLE
PH0588	SOLUBLE
PH0591	SOLUBLE
PH0592	SOLUBLE
PH0594	SOLUBLE
PH0595	SOLUBLE
PH0596	SOLUBLE	pyrrolidone-carboxylate peptidase
PH0598	SOLUBLE
PH0600	SOLUBLE
PH0601	SOLUBLE
PH0603	SOLUBLE
PH0605	SOLUBLE
PH0608	SOLUBLE
PH0609	SOLUBLE
PH0610	SOLUBLE
PH0611	SOLUBLE
PH0612	SOLUBLE	cell division inhibitor MinD
PH0615	SOLUBLE	30S ribosomal protein S6E
PH0616	SOLUBLE
PH0618	SOLUBLE
PH0622	SOLUBLE	DNA topoisomerase I
PH0623	SOLUBLE
PH0625	SOLUBLE
PH0626	SOLUBLE
PH0630	SOLUBLE
PH0631	SOLUBLE
PH0633	SOLUBLE	ubiquinol-cytochrome c reductase complex subunit VI
PH0634	SOLUBLE
PH0635	SOLUBLE	coenzyme PQQ synthesis protein III
PH0636	SOLUBLE	cysteinyl-tRNA synthetase
PH0637	SOLUBLE
PH0642	SOLUBLE
PH0644	SOLUBLE
PH0645	SOLUBLE
PH0647	SOLUBLE
PH0652	SOLUBLE
PH0655	SOLUBLE	dehydrogenase
PH0657	SOLUBLE	phenylalanyl-tRNA synthetase alpha chain
PH0658	SOLUBLE	phenylalanyl-tRNA synthetase beta chain
PH0664	SOLUBLE	transcription-associated protein
PH0666	SOLUBLE
PH0668	SOLUBLE
PH0669	SOLUBLE
PH0670	SOLUBLE	aspartate racemase
PH0671	SOLUBLE
PH0674	SOLUBLE
PH0675	SOLUBLE
PH0676	SOLUBLE
PH0678	SOLUBLE	ferredoxin oxidoreductase gamma subunit
PH0679	SOLUBLE	ferredoxin oxidoreductase delta subunit
PH0680	SOLUBLE	ferredoxin oxidoreductase alpha subunit
PH0682	SOLUBLE	ferredoxin oxidoreductase delta subunit
PH0684	SOLUBLE	oxidoreductase
PH0686	SOLUBLE
PH0690	SOLUBLE
PH0691	SOLUBLE
PH0693	SOLUBLE
PH0696	SOLUBLE
PH0698	SOLUBLE	nucleoside-diphosphate kinase
PH0699	SOLUBLE	threonyl-tRNA synthetase
PH0701	SOLUBLE
PH0702	SOLUBLE	translation initiation factor eIF-2 beta chain
PH0704	SOLUBLE
PH0706	SOLUBLE
PH0707	SOLUBLE
PH0708	SOLUBLE
PH0710	SOLUBLE	seryl-tRNA synthetase
PH0711	SOLUBLE
PH0713	SOLUBLE
PH0719	SOLUBLE
PH0721	SOLUBLE	aspartate carbamoyltransferase regulatory chain
PH0722	SOLUBLE	amino acid amidohydrolase
PH0724	SOLUBLE
PH0725	SOLUBLE	diphthine synthase
PH0726	SOLUBLE	ornithine carbamoyltransferase
PH0728	SOLUBLE
PH0730	SOLUBLE
PH0732	SOLUBLE
PH0734	SOLUBLE
PH0736	SOLUBLE
PH0741	SOLUBLE
PH0742	SOLUBLE
PH0743	SOLUBLE	dehydrogenase
PH0744	SOLUBLE
PH0745	SOLUBLE
PH0750	SOLUBLE
PH0751	SOLUBLE
PH0756	SOLUBLE	sugar transport ATP-binding protein
PH0762	SOLUBLE
PH0764	SOLUBLE
PH0768	SOLUBLE	SOJ protein
PH0769	SOLUBLE	cell division protein FtsZ
PH0771	SOLUBLE	aspartate aminotransferase
PH0776	SOLUBLE
PH0780	SOLUBLE
PH0782	SOLUBLE	4-aminobutyrate aminotransferase
PH0787	SOLUBLE
PH0791	SOLUBLE
PH0794	SOLUBLE
PH0795	SOLUBLE
PH0798	SOLUBLE
PH0799	SOLUBLE
PH0802	SOLUBLE
PH0803	SOLUBLE
PH0804	SOLUBLE
PH0812	SOLUBLE
PH0813	SOLUBLE
PH0814	SOLUBLE
PH0815	SOLUBLE
PH0819	SOLUBLE	oxidative cyclase
PH0820	SOLUBLE
PH0822	SOLUBLE
PH0823	SOLUBLE
PH0827	SOLUBLE
PH0828	SOLUBLE
PH0829	SOLUBLE
PH0831	SOLUBLE
PH0832	SOLUBLE
PH0834	SOLUBLE	oxaloacetate decarboxylase alpha chain
PH0836	SOLUBLE
PH0837	SOLUBLE
PH0838	SOLUBLE
PH0839	SOLUBLE
PH0840	SOLUBLE
PH0842	SOLUBLE
PH0843	SOLUBLE
PH0844	SOLUBLE
PH0845	SOLUBLE
PH0848	SOLUBLE
PH0849	SOLUBLE
PH0851	SOLUBLE	fmu protein
PH0854	SOLUBLE
PH0857	SOLUBLE	threonine synthase
PH0859	SOLUBLE
PH0860	SOLUBLE
PH0861	SOLUBLE
PH0864	SOLUBLE	transcription initiation factor IIB
PH0866	SOLUBLE
PH0869	SOLUBLE
PH0872	SOLUBLE
PH0875	SOLUBLE
PH0879	SOLUBLE	hydrogenase expression/formation protein hypD
PH0880	SOLUBLE
PH0881	SOLUBLE
PH0885	SOLUBLE
PH0887	SOLUBLE
PH0889	SOLUBLE
PH0893	SOLUBLE
PH0895	SOLUBLE
PH0899	SOLUBLE
PH0901	SOLUBLE
PH0906	SOLUBLE
PH0910	SOLUBLE
PH0914	SOLUBLE
PH0920	SOLUBLE
PH0921	SOLUBLE
PH0922	SOLUBLE
PH0923	SOLUBLE	phospho-sugar mutase
PH0925	SOLUBLE	mannose-1-phosphate guanylyl transferase
PH0928	SOLUBLE
PH0930	SOLUBLE
PH0931	SOLUBLE
PH0933	SOLUBLE
PH0935	SOLUBLE
PH0939	SOLUBLE
PH0947	SOLUBLE
PH0949	SOLUBLE	MRP protein
PH0960	SOLUBLE
PH0961	SOLUBLE	translation initiation factor eIF-2 alpha chain
PH0962	SOLUBLE
PH0963	SOLUBLE
PH0967	SOLUBLE
PH0969	SOLUBLE
PH0970	SOLUBLE
PH0973	SOLUBLE
PH0974	SOLUBLE	dipeptidase
PH0975	SOLUBLE
PH0976	SOLUBLE
PH0977	SOLUBLE
PH0978	SOLUBLE	50S ribosomal protein L15
PH0979	SOLUBLE
PH0981	SOLUBLE
PH0984	SOLUBLE
PH0985	SOLUBLE	arylmalonate decarboxylase
PH0986	SOLUBLE
PH0988	SOLUBLE
PH0989	SOLUBLE
PH0991	SOLUBLE
PH0992	SOLUBLE
PH0997	SOLUBLE
PH0999	SOLUBLE	pyrazinamidase/nicotinamidase
PH1001	SOLUBLE
PH1002	SOLUBLE
PH1006	SOLUBLE	prolyl-tRNA synthetase
PH1008	SOLUBLE
PH1009	SOLUBLE	TATA-binding protein
PH1010	SOLUBLE
PH1011	SOLUBLE	tyrosyl-tRNA synthetase
PH1012	SOLUBLE
PH1013	SOLUBLE
PH1014	SOLUBLE	3-octaprenyl-4-hydroxybenzoate carboxylyase
PH1015	SOLUBLE
PH1016	SOLUBLE
PH1018	SOLUBLE
PH1019	SOLUBLE
PH1020	SOLUBLE	aspartyl-tRNA synthetase
PH1022	SOLUBLE	sugar-phosphate nucleotydyl transferase
PH1023	SOLUBLE
PH1024	SOLUBLE
PH1025	SOLUBLE
PH1027	SOLUBLE
PH1030	SOLUBLE
PH1031	SOLUBLE
PH1032	SOLUBLE	modification methylase (adenine-specific)
PH1033	SOLUBLE
PH1035	SOLUBLE
PH1041	SOLUBLE
PH1042	SOLUBLE
PH1043	SOLUBLE
PH1045	SOLUBLE
PH1054	SOLUBLE
PH1055	SOLUBLE
PH1056	SOLUBLE
PH1059	SOLUBLE
PH1060	SOLUBLE
PH1061	SOLUBLE
PH1067	SOLUBLE
PH1069	SOLUBLE
PH1072	SOLUBLE	geranylgeranyl pyrophosphate synthetase
PH1078	SOLUBLE
PH1079	SOLUBLE
PH1081	SOLUBLE
PH1083	SOLUBLE
PH1084	SOLUBLE
PH1085	SOLUBLE	flavoprotein
PH1086	SOLUBLE
PH1089	SOLUBLE
PH1091	SOLUBLE
PH1092	SOLUBLE
PH1101	SOLUBLE
PH1102	SOLUBLE
PH1103	SOLUBLE	30S ribosomal protein
PH1105	SOLUBLE
PH1106	SOLUBLE
PH1109	SOLUBLE
PH1112	SOLUBLE
PH1113	SOLUBLE
PH1116	SOLUBLE
PH1118	SOLUBLE
PH1120	SOLUBLE
PH1121	SOLUBLE
PH1122	SOLUBLE
PH1124	SOLUBLE
PH1126	SOLUBLE
PH1127	SOLUBLE
PH1129	SOLUBLE
PH1132	SOLUBLE	GTP-binding protein hflX
PH1133	SOLUBLE
PH1135	SOLUBLE
PH1136	SOLUBLE
PH1138	SOLUBLE	indolepyruvate ferredoxin oxidoreductase alpha subunit
PH1139	SOLUBLE
PH1143	SOLUBLE	5'-methylthioadenosine phosphorylase
PH1144	SOLUBLE
PH1146	SOLUBLE	aminomethyltransferase
PH1150	SOLUBLE
PH1151	SOLUBLE
PH1153	SOLUBLE
PH1154	SOLUBLE
PH1155	SOLUBLE
PH1156	SOLUBLE
PH1157	SOLUBLE
PH1161	SOLUBLE
PH1165	SOLUBLE
PH1166	SOLUBLE
PH1172	SOLUBLE
PH1173	SOLUBLE
PH1174	SOLUBLE
PH1176	SOLUBLE
PH1179	SOLUBLE
PH1180	SOLUBLE
PH1182	SOLUBLE
PH1183	SOLUBLE
PH1184	SOLUBLE
PH1185	SOLUBLE
PH1187	SOLUBLE
PH1188	SOLUBLE
PH1191	SOLUBLE
PH1195	SOLUBLE
PH1197	SOLUBLE
PH1201	SOLUBLE
PH1204	SOLUBLE
PH1207	SOLUBLE
PH1209	SOLUBLE
PH1210	SOLUBLE	phospho-sugar mutase
PH1212	SOLUBLE
PH1213	SOLUBLE
PH1218	SOLUBLE	phosphoglycerate kinase
PH1220	SOLUBLE
PH1221	SOLUBLE
PH1223	SOLUBLE
PH1224	SOLUBLE
PH1226	SOLUBLE
PH1229	SOLUBLE
PH1230	SOLUBLE
PH1233	SOLUBLE
PH1237	SOLUBLE
PH1238	SOLUBLE
PH1240	SOLUBLE
PH1241	SOLUBLE
PH1244	SOLUBLE
PH1247	SOLUBLE
PH1249	SOLUBLE
PH1252	SOLUBLE
PH1253	SOLUBLE	nodulation protein
PH1257	SOLUBLE
PH1259	SOLUBLE
PH1261	SOLUBLE
PH1262	SOLUBLE	prolyl endopeptidase
PH1267	SOLUBLE
PH1268	SOLUBLE
PH1273	SOLUBLE
PH1275	SOLUBLE	malate oxidoreductase (NAD)
PH1276	SOLUBLE
PH1277	SOLUBLE	malate dehydrogenase
PH1278	SOLUBLE
PH1284	SOLUBLE	methylmalonyl-CoA decarboxylase gamma chain
PH1287	SOLUBLE	methylmalonyl-CoA decarboxylase alpha chain
PH1288	SOLUBLE
PH1289	SOLUBLE
PH1292	SOLUBLE	cytochrome-c3 hydrogenase delta chain
PH1294	SOLUBLE	cytochrome-c3 hydrogenase alpha chain
PH1298	SOLUBLE
PH1304	SOLUBLE
PH1305	SOLUBLE
PH1306	SOLUBLE	methylmalonyl-CoA mutase
PH1307	SOLUBLE
PH1308	SOLUBLE	serine aminotransferase
PH1313	SOLUBLE
PH1314	SOLUBLE
PH1315	SOLUBLE
PH1318	SOLUBLE
PH1320	SOLUBLE
PH1322	SOLUBLE	aspartate aminotransferase
PH1323	SOLUBLE
PH1327	SOLUBLE
PH1328	SOLUBLE
PH1335	SOLUBLE
PH1338	SOLUBLE
PH1341	SOLUBLE
PH1346	SOLUBLE	GMP synthase
PH1347	SOLUBLE	GMP synthase
PH1350	SOLUBLE	ATP-binding transport protein
PH1351	SOLUBLE
PH1354	SOLUBLE
PH1355	SOLUBLE	ethylene-responsive protein
PH1356	SOLUBLE
PH1362	SOLUBLE
PH1363	SOLUBLE
PH1364	SOLUBLE	sarcosine oxidase
PH1366	SOLUBLE	ATP-binding transport protein
PH1370	SOLUBLE
PH1371	SOLUBLE	aspartate aminotransferase
PH1374	SOLUBLE	proliferating-cell nucleolar protein p120
PH1375	SOLUBLE	ribose 5-phosphate isomerase
PH1381	SOLUBLE
PH1385	SOLUBLE
PH1386	SOLUBLE
PH1387	SOLUBLE	phosphoglycerate dehydrogenase
PH1389	SOLUBLE
PH1391	SOLUBLE
PH1393	SOLUBLE
PH1398	SOLUBLE
PH1399	SOLUBLE
PH1401	SOLUBLE
PH1405	SOLUBLE
PH1406	SOLUBLE	threonine synthase
PH1408	SOLUBLE
PH1412	SOLUBLE	dipeptide transport ATP-binding protein dppD
PH1415	SOLUBLE	endonuclease
PH1416	SOLUBLE
PH1418	SOLUBLE
PH1419	SOLUBLE
PH1421	SOLUBLE
PH1425	SOLUBLE
PH1426	SOLUBLE	thioredoxin reductase
PH1436	SOLUBLE
PH1437	SOLUBLE	NADH-ubiquinone oxidoreductase subunit
PH1438	SOLUBLE
PH1441	SOLUBLE
PH1443	SOLUBLE
PH1444	SOLUBLE
PH1447	SOLUBLE	NADH-ubiquinone oxidoreductase subunit
PH1449	SOLUBLE	NADH-ubiquinone oxidoreductase subunit
PH1458	SOLUBLE
PH1459	SOLUBLE	fructokinase
PH1460	SOLUBLE
PH1461	SOLUBLE
PH1462	SOLUBLE
PH1463	SOLUBLE	L-asparaginase
PH1467	SOLUBLE
PH1471	SOLUBLE
PH1474	SOLUBLE
PH1478	SOLUBLE	arginyl-tRNA synthetase
PH1479	SOLUBLE
PH1480	SOLUBLE
PH1481	SOLUBLE
PH1486	SOLUBLE
PH1487	SOLUBLE
PH1488	SOLUBLE
PH1496	SOLUBLE	30S ribosomal protein L7
PH1498	SOLUBLE	endonuclease III
PH1503	SOLUBLE
PH1505	SOLUBLE
PH1506	SOLUBLE
PH1508	SOLUBLE
PH1509	SOLUBLE	NADH oxidase
PH1513	SOLUBLE
PH1515	SOLUBLE
PH1517	SOLUBLE
PH1520	SOLUBLE
PH1522	SOLUBLE
PH1524	SOLUBLE
PH1526	SOLUBLE
PH1527	SOLUBLE	Frv operon protein FrvX
PH1528	SOLUBLE
PH1529	SOLUBLE
PH1530	SOLUBLE
PH1532	SOLUBLE
PH1534	SOLUBLE
PH1535	SOLUBLE
PH1538	SOLUBLE
PH1539	SOLUBLE
PH1540	SOLUBLE
PH1543	SOLUBLE	Nusa protein
PH1544	SOLUBLE	DNA-directed RNA polymerase subunit A'
PH1549	SOLUBLE
PH1552	SOLUBLE
PH1553	SOLUBLE	proteasome
PH1554	SOLUBLE
PH1558	SOLUBLE
PH1560	SOLUBLE
PH1562	SOLUBLE
PH1572	SOLUBLE
PH1573	SOLUBLE
PH1574	SOLUBLE
PH1577	SOLUBLE
PH1578	SOLUBLE
PH1581	SOLUBLE
PH1583	SOLUBLE	tryptophan synthase beta chain
PH1584	SOLUBLE	eukaryotic peptide chain release factor subunit 1
PH1585	SOLUBLE
PH1587	SOLUBLE
PH1589	SOLUBLE	deoxycytidylate deaminase
PH1590	SOLUBLE
PH1591	SOLUBLE	ferripyochelin binding protein
PH1593	SOLUBLE	glutamate dehydrogenase
PH1598	SOLUBLE	pyrimidine-nucleoside phosphorylase
PH1599	SOLUBLE
PH1601	SOLUBLE
PH1603	SOLUBLE
PH1605	SOLUBLE
PH1607	SOLUBLE
PH1609	SOLUBLE
PH1612	SOLUBLE
PH1613	SOLUBLE
PH1614	SOLUBLE	glycyl-tRNA synthetase
PH1615	SOLUBLE
PH1619	SOLUBLE
PH1625	SOLUBLE
PH1629	SOLUBLE	30S ribosomal protein S2
PH1631	SOLUBLE
PH1633	SOLUBLE	30S ribosomal protein S9
PH1636	SOLUBLE	50S ribosomal protein L18
PH1637	SOLUBLE	DNA-directed RNA polymerase subunit D
PH1638	SOLUBLE	30S ribosomal protein S11
PH1639	SOLUBLE
PH1642	SOLUBLE
PH1645	SOLUBLE
PH1647	SOLUBLE	molybdopterin biosynthesis moeA protein
PH1649	SOLUBLE
PH1652	SOLUBLE
PH1654	SOLUBLE	serine hydroxymethyltransferase
PH1655	SOLUBLE
PH1656	SOLUBLE
PH1662	SOLUBLE	ferredoxin oxidoreductase alpha subunit
PH1663	SOLUBLE	ferredoxin oxidoreductase gamma subunit
PH1664	SOLUBLE
PH1667	SOLUBLE
PH1671	SOLUBLE
PH1672	SOLUBLE	developmentally regulated GTP-binding protein
PH1673	SOLUBLE
PH1675	SOLUBLE
PH1677	SOLUBLE
PH1682	SOLUBLE
PH1684	SOLUBLE	L(+)-tartrate dehydratase
PH1686	SOLUBLE	glutamyl-tRNA synthetase
PH1687	SOLUBLE
PH1688	SOLUBLE
PH1690	SOLUBLE
PH1692	SOLUBLE
PH1693	SOLUBLE
PH1694	SOLUBLE	signal recognition particle protein
PH1698	SOLUBLE
PH1701	SOLUBLE
PH1704	SOLUBLE	intracellular proteinase
PH1705	SOLUBLE
PH1706	SOLUBLE	translation initiation factor eIF-2 gamma
PH1707	SOLUBLE
PH1709	SOLUBLE
PH1713	SOLUBLE	sugar transport ATP-binding protein
PH1716	SOLUBLE	acetylornithine aminotransferase
PH1717	SOLUBLE
PH1719	SOLUBLE
PH1721	SOLUBLE
PH1724	SOLUBLE
PH1725	SOLUBLE
PH1726	SOLUBLE
PH1727	SOLUBLE	homocitrate synthase
PH1730	SOLUBLE
PH1731	SOLUBLE
PH1732	SOLUBLE
PH1734	SOLUBLE
PH1738	SOLUBLE
PH1741	SOLUBLE
PH1742	SOLUBLE	Vi polysaccharide biosynthesis protein
PH1743	SOLUBLE
PH1744	SOLUBLE
PH1746	SOLUBLE
PH1749	SOLUBLE
PH1751	SOLUBLE
PH1753	SOLUBLE	adenylate kinase
PH1757	SOLUBLE	30S ribosomal protein S5
PH1758	SOLUBLE	50S ribosomal protein L18
PH1759	SOLUBLE	50S ribosomal protein L19
PH1761	SOLUBLE	50S ribosomal protein L32
PH1764	SOLUBLE	30S ribosomal protein S8
PH1765	SOLUBLE	50S ribosomal protein L5
PH1767	SOLUBLE	50S ribosomal protein L24
PH1768	SOLUBLE	50S ribosomal protein L14
PH1770	SOLUBLE	30S ribosomal protein S17
PH1771	SOLUBLE
PH1772	SOLUBLE	30S ribosomal protein S3
PH1774	SOLUBLE	30S ribosomal protein S19
PH1775	SOLUBLE	50S ribosomal protein L2
PH1776	SOLUBLE	50S ribosomal protein L4
PH1777	SOLUBLE	50S ribosomal protein L3
PH1778	SOLUBLE
PH1779	SOLUBLE
PH1781	SOLUBLE
PH1782	SOLUBLE
PH1786	SOLUBLE
PH1789	SOLUBLE
PH1790	SOLUBLE
PH1791	SOLUBLE
PH1792	SOLUBLE	CTP synthase
PH1796	SOLUBLE
PH1799	SOLUBLE
PH1804	SOLUBLE
PH1805	SOLUBLE	3-hydroxy-3-methylglutaryl coenzyme A reductase
PH1808	SOLUBLE
PH1809	SOLUBLE
PH1812	SOLUBLE
PH1814	SOLUBLE
PH1815	SOLUBLE
PH1817	SOLUBLE
PH1819	SOLUBLE
PH1821	SOLUBLE	Frv operon protein FrvX
PH1822	SOLUBLE
PH1828	SOLUBLE
PH1831	SOLUBLE
PH1833	SOLUBLE
PH1838	SOLUBLE
PH1844	SOLUBLE
PH1847	SOLUBLE
PH1850	SOLUBLE
PH1851	SOLUBLE
PH1853	SOLUBLE
PH1854	SOLUBLE
PH1856	SOLUBLE
PH1857	SOLUBLE
PH1858	SOLUBLE
PH1859	SOLUBLE
PH1863	SOLUBLE
PH1864	SOLUBLE
PH1865	SOLUBLE
PH1867	SOLUBLE
PH1875	SOLUBLE
PH1881	SOLUBLE
PH1884	SOLUBLE	triosephosphate isomerase
PH1885	SOLUBLE
PH1886	SOLUBLE	L-isoaspartyl protein carboxyl methyltransferase
PH1887	SOLUBLE
PH1888	SOLUBLE
PH1891	SOLUBLE
PH1895	SOLUBLE
PH1897	SOLUBLE
PH1902	SOLUBLE
PH1904	SOLUBLE
PH1906	SOLUBLE
PH1907	SOLUBLE	inorganic pyrophosphatase
PH1910	SOLUBLE
PH1913	SOLUBLE
PH1914	SOLUBLE
PH1916	SOLUBLE
PH1917	SOLUBLE
PH1918	SOLUBLE
PH1919	SOLUBLE
PH1920	SOLUBLE
PH1922	SOLUBLE
PH1928	SOLUBLE
PH1929	SOLUBLE
PH1930	SOLUBLE
PH1931	SOLUBLE
PH1933	SOLUBLE
PH1934	SOLUBLE
PH1935	SOLUBLE
PH1937	SOLUBLE
PH1942	SOLUBLE	phosphoglycerate dehydratase
PH1943	SOLUBLE
PH1944	SOLUBLE
PH1946	SOLUBLE
PH1949	SOLUBLE
PH1950	SOLUBLE
PH1951	SOLUBLE
PH1952	SOLUBLE
PH1954	SOLUBLE
PH1955	SOLUBLE	phosphoribosylformylglycinamidine synthase I
PH1958	SOLUBLE	oligopeptide transport ATP-binding protein appF
PH1963	SOLUBLE	dihydroorotase
PH1964	SOLUBLE
PH1965	SOLUBLE	cytochrome-c3 hydrogenase
PH1968	SOLUBLE
PH1971	SOLUBLE
PH1974	SOLUBLE	H(+)-transporting ATP synthase subunit B
PH1976	SOLUBLE
PH1977	SOLUBLE
PH1978	SOLUBLE
PH1982	SOLUBLE
PH1983	SOLUBLE
PH1991	SOLUBLE
PH1992	SOLUBLE
PH1994	SOLUBLE	glycine dehydrogenase subunit 2
PH1996	SOLUBLE
PH1998	SOLUBLE	50S ribosomal protein L12
PH2002	SOLUBLE
PHS001	SOLUBLE
PHS002	SOLUBLE
PHS003	SOLUBLE
PHS004	SOLUBLE
PHS005	SOLUBLE
PHS006	SOLUBLE
PHS007	SOLUBLE
PHS008	SOLUBLE
PHS009	SOLUBLE
PHS011	SOLUBLE
PHS012	SOLUBLE
PHS013	SOLUBLE
PHS014	SOLUBLE
PHS015	SOLUBLE
PHS016	SOLUBLE
PHS017	SOLUBLE
PHS018	SOLUBLE
PHS019	SOLUBLE	nusA protein
PHS020	SOLUBLE
PHS021	SOLUBLE	50S ribosomal protein LX
PHS023	SOLUBLE	regulatory protein AsnC
PHS024	SOLUBLE
PHS025	SOLUBLE
PHS026	SOLUBLE
PHS027	SOLUBLE
PHS028	SOLUBLE
PHS030	SOLUBLE
PHS031	SOLUBLE
PHS032	SOLUBLE	50S ribosomal protein L21
PHS033	SOLUBLE
PHS034	SOLUBLE	zinc finger protein
PHS035	SOLUBLE	50S ribosomal protein L34
PHS036	SOLUBLE
PHS037	SOLUBLE	50S ribosomal protein L40
PHS038	SOLUBLE
PHS040	SOLUBLE	50S ribosomal protein S28
PHS041	SOLUBLE	50S ribosomal proteinL37
PHS042	SOLUBLE	small nucleoprotein
PHS043	SOLUBLE	50S ribosomal protein L30
PHS044	SOLUBLE	DNA-directed RNA polymerase subunit Hprotein
PHS045	SOLUBLE	transcriptional regulator
PHS046	SOLUBLE	archaeal histon
PHS047	SOLUBLE	30S ribosomal protein S14
PHS048	SOLUBLE	50S ribosomal protein L29
PHS050	SOLUBLE
PHS051	SOLUBLE	archaeal histon
PHS052	SOLUBLE	50S ribosomal protein L35
PHS053	SOLUBLE
PHS054	SOLUBLE
PHS055	SOLUBLE	DNA excision repair protein
PHS056	SOLUBLE	DNA-directed RNA polymerase
PHS057	SOLUBLE	50S ribosomal protein L37
PHS058	SOLUBLE

## Sheet: Sheet 3
Sheet 3. A list of 170 primary protein interactions with their fold values.
No.	Bind GeneID	Act GeneID	Fold value of luciferase activity against background	Fold level
1	PH0004	PH1850	3.52	1
2	PH0005	PH0005	3.94	1
3	PH0008	PH0008	8.55	2
4	PH0015	PH0015	3.57	1
5	PH0017	PH0795	5.73	2
6	PH0049	PH0130	3.64	1
7	PH0073	PH0073	7.34	2
8	PH0074	PH0073	10.61	3
9	PH0094	PH1850	4.1	1
10	PH0095	PH0095	3.84	1
11	PH0119	PH0119	9.29	2
12	PH0123	PH0130	3.85	1
13	PH0123	PH0346	5.98	2
14	PH0125	PH0125	5.66	2
15	PH0126	PH0127	7.58	2
16	PH0127	PH0126	6.63	2
17	PH0127	PH0127	6.68	2
18	PH0130	PH0130	24.62	3
19	PH0132	PH1815	8.09	2
20	PH0139	PH1553	4.13	1
21	PH0145	PH0130	5.4	2
22	PH0145	PH0920	3.77	1
23	PH0150	PH1850	4.87	2
24	PH0168	PH1850	5.21	2
25	PH0183	PH0217	6.48	2
26	PH0187	PH0187	19.39	3
27	PH0197	PH0197	31.46	3
28	PH0223	PH0223	5.7	2
29	PH0226	PH0552	59.07	3
30	PH0226	PH0557	5.96	2
31	PH0229	PH1138	11.1	3
32	PH0239	PH0239	4.48	1
33	PH0240	PH1895	5.49	2
34	PH0245	PH1553	5.66	2
35	PH0248	PH0920	4.93	2
36	PH0250	PH0250	7.44	2
37	PH0264	PH0920	5.69	2
38	PH0280	PH1850	4.43	1
39	PH0288	PH0005	6.25	2
40	PH0303	PH0303	4.33	1
41	PH0303	PH1850	4.26	1
42	PH0311	PH0920	3.09	1
43	PH0322	PH1850	3.32	1
44	PH0329	PH0009	3.24	1
45	PH0346	PH0346	9.56	2
46	PH0347	PH0347	4.68	2
47	PH0349	PH0557	3.17	1
48	PH0354	PH0353	8.26	2
49	PH0372	PHS023	71.51	3
50	PH0385	PH0385	8.79	2
51	PH0403	PH0402	25.55	3
52	PH0406	PH0406	34.87	3
53	PH0413	PH0413	15.69	3
54	PH0450	PH1850	3.65	1
55	PH0468	PH0469	46.78	3
56	PH0469	PH0468	28.3	3
57	PH0472	PH0472	3.47	1
58	PH0487	PH0490	9.06	2
59	PH0490	PH0487	8.36	2
60	PH0508	PH1156	3.41	1
61	PH0519	PH0519	15.9	3
62	PH0540	PH0540	5.87	2
63	PH0542	PH0556	21.92	3
64	PH0556	PH0542	26.45	3
65	PH0569	PH0680	36.92	3
66	PH0596	PH0596	19.77	3
67	PH0603	PH0130	4.37	1
68	PH0634	PH0634	7.41	2
69	PH0655	PH0655	5.51	2
70	PH0680	PH0569	5.55	2
71	PH0690	PH0690	34.66	3
72	PH0722	PH0722	3.29	1
73	PH0741	PH0005	25.62	3
74	PH0762	PH0762	9.5	2
75	PH0764	PH1138	8.07	2
76	PH0769	PH1781	7.99	2
77	PH0776	PH0776	15.02	3
78	PH0795	PH0795	87.29	3
79	PH0795	PH1460	3.99	1
80	PH0812	PH0813	6.62	2
81	PH0813	PH0812	8.56	2
82	PH0832	PH0832	3.59	1
83	PH0837	PH0346	5.68	2
84	PH0859	PH1850	3.29	1
85	PH0860	PH0860	15.94	3
86	PH0879	PH0130	3.54	1
87	PH0899	PH0899	3.18	1
88	PH0939	PH0939	4.79	2
89	PH0960	PH1850	5.03	2
90	PH0986	PH0986	7.89	2
91	PH1014	PH0920	3.66	1
92	PH1015	PH1015	4.32	1
93	PH1020	PH0920	7.98	2
94	PH1024	PH1025	27.65	3
95	PH1025	PH1025	9.4	2
96	PH1092	PH0130	5.05	2
97	PH1092	PH0346	4.16	1
98	PH1102	PH0346	11.39	3
99	PH1120	PH1120	6.16	2
100	PH1124	PH1124	4.48	1
101	PH1126	PH1126	9.68	2
102	PH1126	PH1850	3.38	1
103	PH1146	PH1146	3.86	1
104	PH1146	PH1850	3.42	1
105	PH1153	PH1153	14.59	3
106	PH1184	PH0329	3.24	1
107	PH1191	PH1191	10.66	3
108	PH1218	PH1022	6.37	2
109	PH1221	PH1850	3.63	1
110	PH1238	PH0130	3.14	1
111	PH1257	PH1257	8.4	2
112	PH1262	PH0346	4.98	2
113	PH1305	PH1305	8.52	2
114	PH1354	PH1355	23.66	3
115	PH1355	PH1354	11.86	3
116	PH1355	PH1355	12.49	3
117	PH1399	PHS018	3.17	1
118	PH1408	PH1408	5.62	2
119	PH1419	PH0552	65.58	3
120	PH1426	PH1426	3.95	1
121	PH1436	PH0795	3.4	1
122	PH1437	PH0130	5.2	2
123	PH1437	PH0346	8.85	2
124	PH1474	PH1474	12.23	3
125	PH1478	PH1850	3.94	1
126	PH1479	PH0130	10.52	3
127	PH1479	PH0346	5.49	2
128	PH1503	PH1503	15.75	3
129	PH1506	PH1506	4.42	1
130	PH1528	PH0284	4.12	1
131	PH1528	PH1528	8.13	2
132	PH1589	PH1589	12.64	3
133	PH1605	PH1605	3.14	1
134	PH1645	PH1022	14.01	3
135	PH1671	PH1671	4.08	1
136	PH1673	PH1850	3.72	1
137	PH1692	PH1692	7.95	2
138	PH1705	PH0519	17.18	3
139	PH1717	PH1850	3.28	1
140	PH1764	PH1375	33.51	3
141	PH1778	PH0920	3.74	1
142	PH1781	PH0769	3.16	1
143	PH1817	PH0346	4.69	2
144	PH1817	PH1850	3.48	1
145	PH1819	PH0130	3.14	1
146	PH1821	PH1821	6.24	2
147	PH1850	PH1850	7.1	2
148	PH1859	PH1859	3.48	1
149	PH1884	PH1884	9.09	2
150	PH1895	PH1895	15.05	3
151	PH1904	PH1904	8.53	2
152	PH1916	PH1916	4.01	1
153	PH1918	PH1918	6.43	2
154	PH1931	PH1931	8.65	2
155	PH1943	PH0552	44.4	3
156	PH1950	PH1950	7.24	2
157	PH1958	PHS036	33.69	3
158	PH1983	PH1850	3.31	1
159	PH1983	PH1978	7.13	2
160	PHS013	PHS014	42.02	3
161	PHS014	PH0346	4.69	2
162	PHS014	PH1859	3.49	1
163	PHS016	PHS017	15.62	3
164	PHS017	PHS017	9.08	2
165	PHS019	PHS053	26.54	3
166	PHS020	PH0795	4.39	1
167	PHS023	PHS023	7.99	2
168	PHS023	PHS045	5.7	2
169	PHS042	PHS042	8.24	2
170	PHS053	PHS053	6.91	2

## Sheet: Sheet 4
Sheet 4. A list of 107 selected protein interactions with their fold values.
No.	Bind GeneID	Act GeneID	Fold value of luciferase activity against background	Fold level
3	PH0008	PH0008	8.55	2
5	PH0017	PH0795	5.73	2
7	PH0073	PH0073	7.34	2
8	PH0074	PH0073	10.61	3
11	PH0119	PH0119	9.29	2
13	PH0123	PH0346	5.98	2
14	PH0125	PH0125	5.66	2
15	PH0126	PH0127	7.58	2
16	PH0127	PH0126	6.63	2
17	PH0127	PH0127	6.68	2
18	PH0130	PH0130	24.62	3
19	PH0132	PH1815	8.09	2
21	PH0145	PH0130	5.4	2
23	PH0150	PH1850	4.87	2
24	PH0168	PH1850	5.21	2
25	PH0183	PH0217	6.48	2
26	PH0187	PH0187	19.39	3
27	PH0197	PH0197	31.46	3
28	PH0223	PH0223	5.7	2
29	PH0226	PH0552	59.07	3
30	PH0226	PH0557	5.96	2
31	PH0229	PH1138	11.1	3
33	PH0240	PH1895	5.49	2
34	PH0245	PH1553	5.66	2
35	PH0248	PH0920	4.93	2
36	PH0250	PH0250	7.44	2
37	PH0264	PH0920	5.69	2
39	PH0288	PH0005	6.25	2
45	PH0346	PH0346	9.56	2
46	PH0347	PH0347	4.68	2
48	PH0354	PH0353	8.26	2
49	PH0372	PHS023	71.51	3
50	PH0385	PH0385	8.79	2
51	PH0403	PH0402	25.55	3
52	PH0406	PH0406	34.87	3
53	PH0413	PH0413	15.69	3
55	PH0468	PH0469	46.78	3
56	PH0469	PH0468	28.3	3
58	PH0487	PH0490	9.06	2
59	PH0490	PH0487	8.36	2
61	PH0519	PH0519	15.9	3
62	PH0540	PH0540	5.87	2
63	PH0542	PH0556	21.92	3
64	PH0556	PH0542	26.45	3
65	PH0569	PH0680	36.92	3
66	PH0596	PH0596	19.77	3
68	PH0634	PH0634	7.41	2
69	PH0655	PH0655	5.51	2
70	PH0680	PH0569	5.55	2
71	PH0690	PH0690	34.66	3
73	PH0741	PH0005	25.62	3
74	PH0762	PH0762	9.5	2
75	PH0764	PH1138	8.07	2
76	PH0769	PH1781	7.99	2
77	PH0776	PH0776	15.02	3
78	PH0795	PH0795	87.29	3
80	PH0812	PH0813	6.62	2
81	PH0813	PH0812	8.56	2
83	PH0837	PH0346	5.68	2
85	PH0860	PH0860	15.94	3
88	PH0939	PH0939	4.79	2
89	PH0960	PH1850	5.03	2
90	PH0986	PH0986	7.89	2
93	PH1020	PH0920	7.98	2
94	PH1024	PH1025	27.65	3
95	PH1025	PH1025	9.4	2
96	PH1092	PH0130	5.05	2
98	PH1102	PH0346	11.39	3
99	PH1120	PH1120	6.16	2
101	PH1126	PH1126	9.68	2
105	PH1153	PH1153	14.59	3
107	PH1191	PH1191	10.66	3
108	PH1218	PH1022	6.37	2
111	PH1257	PH1257	8.4	2
112	PH1262	PH0346	4.98	2
113	PH1305	PH1305	8.52	2
114	PH1354	PH1355	23.66	3
115	PH1355	PH1354	11.86	3
116	PH1355	PH1355	12.49	3
118	PH1408	PH1408	5.62	2
119	PH1419	PH0552	65.58	3
122	PH1437	PH0130	5.2	2
123	PH1437	PH0346	8.85	2
124	PH1474	PH1474	12.23	3
126	PH1479	PH0130	10.52	3
127	PH1479	PH0346	5.49	2
128	PH1503	PH1503	15.75	3
131	PH1528	PH1528	8.13	2
132	PH1589	PH1589	12.64	3
134	PH1645	PH1022	14.01	3
137	PH1692	PH1692	7.95	2
138	PH1705	PH0519	17.18	3
140	PH1764	PH1375	33.51	3
143	PH1817	PH0346	4.69	2
146	PH1821	PH1821	6.24	2
147	PH1850	PH1850	7.1	2
149	PH1884	PH1884	9.09	2
150	PH1895	PH1895	15.05	3
151	PH1904	PH1904	8.53	2
153	PH1918	PH1918	6.43	2
154	PH1931	PH1931	8.65	2
155	PH1943	PH0552	44.4	3
156	PH1950	PH1950	7.24	2
157	PH1958	PHS036	33.69	3
159	PH1983	PH1978	7.13	2
160	PHS013	PHS014	42.02	3
161	PHS014	PH0346	4.69	2
163	PHS016	PHS017	15.62	3
164	PHS017	PHS017	9.08	2
165	PHS019	PHS053	26.54	3
167	PHS023	PHS023	7.99	2
168	PHS023	PHS045	5.7	2
169	PHS042	PHS042	8.24	2
170	PHS053	PHS053	6.91	2
